# Supplementary material for: Structure–Activity Relationships of 8-Hydroxyquinoline-Derived Mannich Bases with Tertiary Amines Targeting Multidrug-Resistant Cancer
Source: J Med Chem. 2022 May 25;65(11):7729–45. doi: 10.1021/acs.jmedchem.2c00076 (PMC9189845; doi:10.1021/acs.jmedchem.2c00076)
Supplement: Supplementary file 2 — jm2c00076_si_002.csv [file jm2c00076_si_002.csv]

Compound,SMILES,pK_OH (ChemAxon),"pK_Nq
(ChemAxon)",MW,logP,log D7.4,PSA at pH7.4,No of exp without TQ,pIC50 value MES-SA,"SD for
pIC50 value Mes-SA",pIC50 value MES-SA/Dx5,"SD for
pIC50 value Mes-SA/Dx5",SR,No of exp,pIC50 value MES-SA+TQ,"SD for
pIC50 value Mes-SA+TQ",pIC50 value MES-SA/Dx5 + TQ,"SD for
pIC50 value Mes-SA/Dx5 +TQ","SR
_TQ"
1	Cl[H].Cl[H].CCN(CC)CC1=C(O)C2=C(C=CC=N2)C=C1	7.359698231	3.269358154	303.23	1.175959878	0.921601359	40.39	9	5.14	0.11	5.79	0.1	4.49	5	5.29	0.06	5.52	0.08	1.69
2	Cl.OC1=C(CN2CCCC2)C=CC2=C1N=CC=C2	7.444886381	3.174091958	264.75	0.875423151	0.585908175	37.56	7	5.34	0.12	5.84	0.11	3.16	3	5.4	0.03	5.55	0.04	1.41
3	OC1=C(CN2CCCCC2)C=CC2=C1N=CC=C2	7.446832558	3.175503028	242.322	1.331399171	1.047428112	37.56	53	5.29	0.12	6.08	0.14	6.13	15	5.39	0.15	5.59	0.2	1.56
4	OC1=C(CN(CCCl)CCCl)C=CC2=C1N=CC=C2	8.117193187	3.363818834	299.2	2.9674402	2.973441861	36.36	2	4.69	0.1	4.65	0.14	0.91
5	CCN(CC)CC1=C(O)C2=NC=CC=C2C(Cl)=C1	6.87120352	2.471111555	264.75	1.769582706	1.686492264	40.39	6	5.53	0.07	6.46	0.11	8.44	3	5.49	0.06	5.74	0.05	1.78
6	Cl.OCCN(CCO)CC1=C(O)C2=C(C=CC=N2)C(Cl)=C1	7.215305085	2.502388571	333.21	-0.111519105	-0.226632191	80.85	7	4.51	0.09	5.29	0.16	5.91	5	4.6	0.08	4.82	0.13	1.64
7	OCCN(CCO)CC1=C(O)C2=C(C=CC=N2)C(=C1)[N+]([O-])=O	5.769614777	0.40509841	307.306	-0.934934086	-0.936378268	123.99	2	5.19	0.05	5.36	0.03	1.49
8	Cl.OC1=C(CN2CCOCC2)C=CC2=C1N=CC=C2	8.230141897	3.186936191	280.75	1.190035056	1.192933078	46.79	2	5.13	0.08	5.37	0.05	1.75
9	Cl.CN1CCN(CC2=C(O)C3=C(C=CC=N3)C(Cl)=C2)CC1	8.075560848	2.726831031	328.24	1.489553121	1.517574745	40.8	5	5.27	0.06	5.73	0.13	2.84	3	5.29	0.03	5.37	0.09	1.19
10	CCCCOCC1=CC(CN2CCN(C)CC2)=C(O)C2=C1C=CC=N2	7.549554971	1.753485521	343.471	2.172696868	1.999496415	50.03	3	5.14	0.01	5.67	0.05	3.4	2	5.3	0.01	5.42	0.15	1.28
11	CC(=O)NC1=CC(CN2CCCCC2)=C(O)C2=C1C=CC=N2	7.405536928	2.962304456	299.374	0.625427875	0.428321462	66.66	3	4.91	0.09	4.72	0.08	0.64
12	OC1=C2N=CC=CC2=CC=C1	9.357697227	4.827847757	145.161	1.82733515	1.820731422	33.12	7	5.3	0.07	5.52	0.08	1.66	3	5.29	0.01	5.66	0.05	2.34
13	OC1=CC=C(Cl)C2=C1N=CC=C2	8.374455632	4.011603702	179.6	2.431379826	2.386647698	33.12	3	5.08	0.01	5.29	0.06	1.6
14	COCC1=CC=C(O)C2=C1C=CC=N2	8.810073685	4.433034402	189.214	1.703111886	1.685098494	42.35	2	5.6	0.04	5.75	0.03	1.4
15	OC1=C2N=CC=CC2=C(Cl)C=C1CN1CCCC1	7.226087035	2.43837341	262.74	1.582668918	1.449300426	40.39	5	5.47	0.1	6.53	0.13	11.53	4	5.37	0.07	5.5	0.09	1.35
16	OC1=C(CN2CCCC2)C=C(Br)C2=C1N=CC=C2	6.29305311	4.853008073	309.207	-0.558401161	-0.531365032	39.86	9	5.42	0.15	6.41	0.22	9.45	6	5.35	0.15	5.52	0.18	1.46
17	COCC1=CC(CN2CCCC2)=C(O)C2=NC=CC=C12	7.658198924	2.828296331	272.348	0.796229735	0.434194921	46.79	6	4.96	0.11	5.87	0.12	8.09	2	4.98	0.01	5.45	0.1	2.92
18	CCOCC1=CC(CN2CCCC2)=C(O)C2=NC=CC=C12	7.658180804	2.828246716	286.375	1.153037378	0.791016326	46.79	4	5.07	0.1	6.04	0.12	9.27	2	5.06	0.04	5.28	0.02	1.66
19	OC1=C(CN2CCCCC2)C=C(Cl)C2=C1N=CC=C2	7.221500084	2.435014711	276.76	2.069797945	1.944251933	40.39	10	5.61	0.1	6.55	0.1	8.71	3	5.47	0.07	5.59	0.1	1.31
20	OC1=C(CN2CCCCC2)C=C(Br)C2=C1N=CC=C2	7.232201822	2.544464154	321.218	2.425207391	2.332455207	40.39	7	5.75	0.06	6.78	0.09	10.67	2	5.77	0.06	5.88	0.04	1.29
21	COCC1=CC(CN2CCCCC2)=C(O)C2=NC=CC=C12	7.418768345	2.826341416	286.375	1.231453613	0.984813663	46.79	4	5.03	0.04	6.04	0.08	10.19	2	5.02	0.03	5.12	0.01	1.26
22	CCOCC1=CC(CN2CCCCC2)=C(O)C2=NC=CC=C12	7.418750937	2.826291764	300.402	1.58826153	1.341632404	46.79	4	5.06	0.08	6.11	0.12	11.12	2	5.04	0.02	5.15	0.02	1.29
23	CCCOCC1=CC(CN2CCCCC2)=C(O)C2=NC=CC=C12	7.418750656	2.826290943	314.429	2.110783924	1.864154974	46.79	4	5.43	0.05	6.47	0.04	10.97	2	5.45	0.02	5.62	0.01	1.48
24	CC(C)OCC1=CC(CN2CCCCC2)=C(O)C2=NC=CC=C12	7.418733393	2.826241806	314.429	2.004836513	1.758218289	46.79	4	5.22	0.03	6.32	0.05	12.57	2	5.24	0.02	5.36	0.04	1.32
25	CC1CCN(CC2=C(O)C3=C(C=CC=N3)C(Cl)=C2)CC1	7.016396818	2.441121031	290.79	2.26209687	2.166536686	40.39	4	5.57	0.05	6.59	0.1	10.37	2	5.54	0.01	5.8	0.04	1.82
26	COCC1=CC(CN2CCC(C)CC2)=C(O)C2=NC=CC=C12	7.429656527	2.834312321	300.402	1.497942569	1.229457239	46.79	4	5.21	0.07	6.24	0.06	10.73	2	5.19	0.04	5.33	0.02	1.38
27	CCOCC1=CC(CN2CCC(C)CC2)=C(O)C2=NC=CC=C12	7.429639102	2.834262618	314.429	1.854751043	1.586275821	46.79	4	5.39	0.07	6.33	0.07	8.71	2	5.35	0.06	5.52	0.1	1.47
28	CC(C)OCC1=CC(CN2CCC(C)CC2)=C(O)C2=NC=CC=C12	7.429621541	2.834212608	328.456	2.271326587	2.002861549	46.79	4	5.55	0.08	6.45	0.07	7.96	2	5.52	0.02	5.67	0.07	1.41
29	OC1=C(CN2CCOCC2)C=C(Cl)C2=CC=CN=C12	7.664222832	2.444276039	278.74	1.928629383	1.878962103	45.59	5	5.82	0.03	6.09	0.05	1.86	2	5.78	0.01	5.93	0	1.41
30	OC1=C(CN2CCOCC2)C=C(Br)C2=CC=CN=C12	7.671498684	2.552201204	323.19	2.173693818	2.097851473	45.59	4	5.95	0.08	6.34	0.06	2.46	2	5.88	0.01	6.07	0.05	1.54
31	COCC1=CC(CN2CCOCC2)=C(O)C2=NC=CC=C12	8.125379656	2.836052386	288.347	1.074044549	1.146191983	54.82	6	5.01	0.1	5.25	0.05	1.75	3	5.05	0.07	5.11	0.03	1.15
32	CCOCC1=CC(CN2CCOCC2)=C(O)C2=NC=CC=C12	8.125360966	2.836002719	302.374	1.430846758	1.503003278	54.82	2	5.24	0.06	5.53	0.07	1.95
33	CC(C)OCC1=CC(CN2CCOCC2)=C(O)C2=NC=CC=C12	8.12534216	2.835952744	316.401	1.847416002	1.919581664	54.82	3	5.51	0.13	5.77	0.11	1.79
34	CN1CCN(CC2=C(O)C3=C(C=CC=N3)C=C2)CC1	7.634862806	3.346103266	257.337	0.90717315	0.683383684	40.8	5	4.78	0.07	5.07	0.13	1.93	2	4.81	0.01	4.85	0	1.1
35	COCc1cc(CN2CCN(C)CC2)c(O)c2ncccc12	7.549571465	1.753503224	301.39	0.848797652	0.675588508	50.03	5	4.61	0.09	5.06	0.11	2.81	2	4.52	0.01	4.56	0	1.1
36	CCOCC1=CC(CN2CCN(C)CC2)=C(O)C2=NC=CC=C12	7.549555236	1.753485809	315.417	1.205605804	1.032405211	50.03	5	4.64	0.04	5.13	0.04	3.09	3	4.64	0.03	4.77	0.08	1.34
37	CCCOCC1=CC(CN2CCN(C)CC2)=C(O)C2=NC=CC=C12	7.549554973	1.753485523	329.444	1.728128203	1.554927749	50.03	4	4.87	0.04	5.49	0.04	4.17	2	4.91	0.02	5.13	0	1.66
38	OC1=C2N=CC=CC2=C(Cl)C=C1CN1CCN(CC1)C1=CC=CC=C1	7.125368431	2.474392935	353.85	3.313566405	3.318533933	43.63	8	5.49	0.22	6.27	0.28	5.84	6	5.47	0.21	5.76	0.25	1.91
39	COCC1=CC(CN2CCN(CC2)C2=CC=CC=C2)=C(O)C2=NC=CC=C12	7.580312266	2.87125967	363.461	2.538719553	2.320024595	50.03	6	5.97	0.09	6.32	0.1	2.23	3	5.92	0.03	6.07	0.06	1.41
40	CCOCC1=CC(CN2CCN(CC2)C2=CC=CC=C2)=C(O)C2=NC=CC=C12	7.580293851	2.871209844	377.488	2.895531546	2.676844679	50.03	4	5.9	0.08	6.47	0.07	3.72	2	5.79	0	5.98	0.07	1.54
41	CCCOCC1=CC(CN2CCN(CC2)C2=CC=CC=C2)=C(O)C2=NC=CC=C12	7.580293553	2.871209019	391.515	3.418054007	3.199367272	50.03	4	5.84	0.06	6.62	0.08	6.01	2	5.84	0.03	6.08	0.01	1.74
42	CC(C)OCC1=CC(CN2CCN(CC2)C2=CC=CC=C2)=C(O)C2=NC=CC=C12	7.580275321	2.871159709	391.515	3.312110633	3.09343191	50.03	7	5.98	0.12	6.61	0.14	4.24	5	6	0.1	6.19	0.13	1.54
43	OC1=C(CN2CCN(CC2)C2=NC=CC=C2)C=C(Cl)C2=C1N=CC=C2	7.046181935	2.498151477	354.84	2.788844342	2.869268617	53.69	4	5.66	0.04	6.48	0.1	6.55	2	5.66	0.05	5.91	0.03	1.78
44	OC1=C(CN2CCN(CC2)C2=CC=C(F)C=C2)C=C(Cl)C2=C1N=CC=C2	7.091437006	2.47862683	371.84	3.504076968	3.54260465	43.63	4	5.8	0.12	6.61	0.04	6.56	2	5.76	0.06	6.19	0.05	2.7
45	CCN(CC)CC1=C2C=CC=NC2=C(O)C=C1	8.548341547	3.323783545	230.311	1.350238589	0.347427807	37.56	2	5.35	0.01	5.3	0.03	0.9
46	OC1=C2N=CC=CC2=C(CN2CCCC2)C=C1	8.355112428	3.137028237	228.295	1.311268841	0.478909986	37.56	2	5.11	0.04	5.28	0.06	1.47
47	OC1=CC=C(CN2CCCCC2)C2=C1N=CC=C2	8.333750871	3.137898207	242.322	1.821721931	1.022479173	37.56	2	5.13	0.01	5.36	0.06	1.71
48	CCOC(=O)C1CCN(CC2=CC=C(O)C3=C2C=CC=N3)CC1	9.005424879	3.200322203	314.385	1.859930727	1.475073199	63.86	2	5.35	0.15	5.46	0.13	1.31
49	CCOC(=O)C1CCN(CC2=C(O)C3=C(C=CC=N3)C(Cl)=C2)CC1	7.155294152	2.477807627	348.83	2.091266444	2.062001519	63.86	4	5.75	0.05	6.75	0.1	9.91	3	5.77	0.03	6.01	0.06	1.73
50	OC1=C2N=CC=CC2=C(CN2CCC3=C(C2)C=CC=C3)C=C1	8.960462838	3.162135386	290.366	3.058352491	2.553204815	37.56	2	4.78	0.06	4.77	0.02	0.99
51	OC1=C(CN2CCC3=CC=CC=C3C2)C=CC2=C1N=CC=C2	7.695967778	3.20093021	290.366	2.456157961	2.174976008	37.56	7	5.5	0.09	5.98	0.06	3.03	2	5.53	0.07	5.67	0.1	1.37
52	OC1=CC=C(CN2CCCCCC2)C2=CC=CN=C12	8.398007117	3.138662189	256.349	2.015348278	1.119831563	37.56	2	5.15	0.03	5.24	0.08	1.23
53	OC1=C2N=CC=CC2=C(Cl)C=C1CN1CCCCCC1	7.011131651	2.431786	290.79	2.374466694	2.274765756	40.39	4	5.56	0.03	6.49	0.11	8.4	2	5.58	0.07	5.7	0.06	1.32
54	OC1=CC=C(CN2CCOCC2)C2=C1N=CC=C2	8.831411897	3.148755751	244.294	1.460335254	1.427039986	45.59	2	5.16	0.03	5.02	0.02	0.73
55	CCN1CCN(CC2=CC=C(O)C3=C2C=CC=N3)CC1	8.933849284	3.560419099	271.364	1.514062404	1.075889013	40.8	2	4.76	0.12	4.67	0	0.83
56	CCN1CCN(CC2=C(O)C3=NC=CC=C3C(Cl)=C2)CC1	7.286462883	1.448513192	305.81	1.776069957	1.744316181	40.8	4	5.48	0.07	5.93	0.06	2.82	2	5.48	0.04	5.61	0.04	1.35
57	OC1=CC=C(CN2CCN(CC2)C2=CC=CC=C2)C2=C1N=CC=C2	8.902145232	3.197440208	319.408	3.123061078	2.761352805	40.8	2	5.44	0.06	5.38	0.02	0.88
58	CC1=C(C=CC=C1)N1CCN(CC2=C3C=CC=NC3=C(O)C=C2)CC1	8.897603861	3.207486049	333.435	3.651403892	3.298074923	40.8	4	5.24	0.11	5.53	0.13	1.94	2	5.24	0.06	5.52	0	1.91
59	OC1=C(CN2CCCCC2)C=CC=C1	8.311850415		191.274	1.266565766	0.425218539	24.67
60	COC1=CC=C(O)C(CN2CCCCC2)=C1	8.581377118		221.3	1.618588593	0.618877411	33.9
61	OC1=C(CN2CCCCC2)C=C(C=O)C=C1	6.136466266		219.284	0.804603063	0.827269647	44.57
62	Cl.CC(=O)C1=CC(CN2CCCCC2)=C(O)C=C1	6.596878519		269.77	0.73810903	0.747613992	44.57
63	COC1=C(CN2CCCCC2)C=C(C=C1)C(C)=O	-5.675459214		247.338	2.164984968	1.919223071	30.74
64	OC1=C(CN2CCCC(C2)C(F)(F)F)C2=C(C=CN=C2)C=C1	7.847863081		310.32	1.724424313	1.351229263	37.56		0	0	0	0
65	OC1=CC=CC=C1CN1CCOCC1	8.785132812		193.246	1.192226355	1.034737545	33.9
66	OC1=CC=CC=C1C(=S)N1CCOCC1	8.76375606		223.29	2.289042053	2.270765705	32.7
67	OC1=C(C=CC=C1)C(=O)N1CCOCC1	8.172775489		207.229	1.399172468	1.331979796	49.77		0	0	0	0
68	CC1=CC(C(=O)N2CCOCC2)=C(O)C=C1	8.527687235		221.256	1.912593858	1.88159613	49.77		3.42	0	0	0
69	OC1=C(CN2CCOCC2)C2=C(C=CC=C2)C=C1	8.695465251		243.306	1.976892836	1.738315773	33.9
70	Cl.CN1CCN(CC2=C(O)C3=CC=CC=C3C=C2)CC1	7.828713866		292.81	1.685040614	1.372093283	27.91
71	Cl.Cl.CN1CCN(CC2=C(O)C3=CC=CC=C3N=C2)CC1	9.462099427	0.440216428	330.25	1.38586529	1.005118194	40.8	2	4.02	0.01	4.04	0	1.04
72	Cl.Cl.CN1CCN(CC2=C(O)C=CC=C2)CC1	8.99273995		279.21	0.88760198	0.476713986	27.91		0	0	0	0
73	COC1=CC=C(O)C(CN2CCN(C)CC2)=C1	9.185738465		236.315	1.018148492	0.640352676	37.14
74	CCN1CCN(CC2=CC(OC)=CC=C2O)CC1	9.197743058		250.342	1.360292441	0.874106964	37.14
75	CN1CCN(CC2=C3C=CC=CC3=CC=C2O)CC1	8.020932109		256.349	1.600159597	1.135984192	27.91
76	OC1=C2N=CC=CC2=C(Cl)C=C1CN1CCCC1=O	8.095006799	3.660779205	276.72	1.826673895	1.746528101	53.43	2	4.99	0.02	4.92	0.03	0.84
77	CC1CCCCN1CC1=C(O)C2=C(C=CC=N2)C(Cl)=C1	7.000045872	2.422704923	290.79	2.383252488	2.289710548	40.39	4	5.59	0.03	6.47	0.05	7.57	2	5.63	0.04	5.81	0.02	1.51
78	CCOC(=O)C1CCCN(CC2=C(O)C3=C(C=CC=N3)C(Cl)=C2)C1	7.203112592	2.473671326	348.83	2.076296818	1.980750206	66.69
79	OC1=C2N=CC=CC2=CC=C1CN1CCCC2=C1C=CC=C2	8.59673282	4.500707418	290.366	4.144309297	4.115367644	36.36	2	5	0.03	4.87	0.03	0.75
80	OC1=C2N=CC=CC2=C(Cl)C=C1CN1CCC2=C(C1)C=CC=C2	7.162623175	2.445987569	324.81	3.260999484	3.222483108	40.39	9	5.71	0.07	6.58	0.13	7.21	4	5.75	0.08	6	0.21	1.72
81	OC1=C2N=CC=CC2=C(Br)C=C1CN1CCC2=C(C1)C=CC=C2	7.099234601	2.547650076	369.262	3.603934188	3.649197596	37.56	13	5.64	0.1	6.44	0.14	6.23	9	5.75	0.13	6.01	0.13	1.82
82	Cl[H].OC1=C(O)C=C2CN(CC3=CC=C4C=CC=NC4=C3O)CCC2=C1	7.467459513	3.249998428	358.82	2.365852734	2.241136487	78.02	3	5.47	0.05	5.45	0.09	0.95
83	OC1=C2N=CC=CC2=C(Cl)C=C1CN1CCCC2=C1C=CC=C2	8.095907763	3.764949124	324.81	4.748353973	4.668332787	36.36
84	OC1=C2N=CC=CC2=CC=C1C(N1CCCC1)C1=NC=CC=C1	7.631881129	3.232647924	305.381	1.769419581	1.48023789	50.45	2	4.77	0.07	4.99	0.04	1.69
85	OC1=C2N=CC=CC2=CC=C1C(N1CCCC1)C1=CN=CC=C1	7.645157066	3.35148094	305.381	1.540061228	1.242223914	50.45	2	4.39	0	4.63	0	1.76
86	OC1=C2N=CC=CC2=CC=C1C(N1CCCC1)C1=CC=NC=C1	7.649182073	3.037488666	305.381	1.522650527	1.201871253	50.45	2	5.23	0.1	5.44	0.08	1.64
87	OC1=C(C=CC2=C1N=CC=C2)C(N1CCCC1)C1=CC=C(Cl)C=C1	7.64252958	3.231403523	338.84	3.365989844	3.097439745	37.56	3	4.71	0.08	5.18	0.05	3	1	4.67	0	4.8	0	1.35
88	OC1=C2N=CC=CC2=CC=C1C(N1CCCC1)C1=C(Br)C=CC=C1	7.627462578	3.262614706	383.289	3.647749588	3.39095718	37.56	3	4.89	0.07	5.18	0.02	1.98	1	5.04	0	5.23	0	1.55
89	OC1=C2N=CC=CC2=CC=C1C(N1CCCC1)C1=CC=C(C=C1)C(F)(F)F	7.658571609	3.193468296	372.391	3.553614483	3.167190366	37.56	4	4.98	0.21	5.56	0.14	3.91	1	5.14	0	5.19	0	1.12
90	OC1=C2N=CC=CC2=C(Cl)C=C1C(N1CCCC1)C1=NC=CC=C1	7.122135827	2.66182962	339.82	2.526665862	2.454316106	53.28	3	4.92	0.08	5.2	0.02	1.91	1	5.23	0	5.48	0	1.78
91	CC1=CC=C(C=C1)C(N1CCCC1)C1=C(O)C2=C(C=CC=N2)C(Cl)=C1	7.16321657	2.425596675	352.86	3.795280736	3.666770403	40.39	4	4.89	0.15	5.25	0.23	2.18	1	5.05	0	5.63	0	3.8
92	OC1=C2N=CC=CC2=CC=C1C(N1CCCCC1)C1=CN=CC=C1	7.409032465	3.349768722	319.408	1.970588899	1.77315522	50.45	2	4.87	0.01	5.07	0.03	1.59
93	OC1=C2N=CC=CC2=CC=C1C(N1CCCCC1)C1=CC=NC=C1	7.411113491	3.034442085	319.408	1.953021312	1.739127986	50.45	5	4.81	0.17	5.08	0.09	1.93	1	4.86	0	4.9	0	1.1
94	OC1=C2N=CC=CC2=CC=C1C(N1CCCCC1)C1=CC=CS1	7.649416609	3.189749545	324.44	3.047346316	2.678696393	37.56	2	5.05	0.07	4.94	0.05	0.76
95	OC1=C(C=CC2=C1N=CC=C2)C(N1CCCCC1)C1=CC=CC=C1Cl	7.635875652	3.226293554	352.86	3.864072379	3.600533204	37.56	5	4.77	0.17	5.04	0.15	1.85	1	4.9	0	5.34	0	2.75
96	OC1=C2N=CC=CC2=CC=C1C(N1CCCCC1)C1=CC=C(F)C=C1	7.429736495	3.209312791	336.41	3.309690777	3.083402132	37.56	2	4.64	0.03	4.86	0.07	1.62
97	OC1=C2N=CC=CC2=C(Cl)C=C1C(N1CCCCC1)C1=CC=CC=C1	6.949442457	2.415191414	352.86	3.733915005	3.648295167	40.39	2	4.83	0.01	4.86	0.01	1.06
98	OC1=C2N=CC=CC2=C(Cl)C=C1C(N1CCCCC1)C1=NC=CC=C1	7.111396022	2.657416806	353.85	3.023910927	2.970360696	53.28	3	4.5	0.03	4.78	0.04	1.92	1	4.48	0	4.87	0	2.45
99	CC1CCN(CC1)C(C1=CC=CC=C1)C1=C(O)C2=C(C=CC=N2)C=C1	7.413352612	3.181275597	332.447	3.373865772	3.089860693	37.56	2	5.06	0.02	4.95	0.1	0.76
100	CC1CCN(CC1)C(C1=CC=NC=C1)C1=C(O)C2=C(C=CC=N2)C=C1	7.422386023	3.041286961	333.435	2.213192772	1.968480814	50.45	4	4.78	0.15	5.21	0.12	2.74	1	4.54	0	5.18	0	4.37
101	CC1CCN(CC1)C(C1=CC=CS1)C1=C(O)C2=C(C=CC=N2)C=C1	7.421145283	3.196185198	338.47	3.301766751	3.024624314	37.56	3	4.97	0.01	4.78	0.03	0.65
102	OC1=C2N=CC=CC2=CC=C1C(N1CCOCC1)C1=CC=CC=C1	8.289224211	3.181848726	320.392	2.858353931	2.801178923	46.79	2	4.67	0.03	4.94	0.07	1.84
103	OC1=C(C=CC2=C1N=CC=C2)C(N1CCOCC1)C1=NC=CC=C1	8.066379253	3.243278636	321.38	2.104849571	2.153187106	58.48	3	4.63	0.09	4.85	0.13	1.62
104	OC1=C2N=CC=CC2=CC=C1C(N1CCOCC1)C1=CC=NC=C1	8.090206704	3.04280334	321.38	1.834964038	1.901057449	58.48	2	4.83	0.12	5.15	0.12	2.12	1	4.66	0	4.82	0	1.45
105	OC1=C2N=CC=CC2=CC=C1C(N1CCOCC1)C1=C(Cl)C=CC=C1	8.074249526	3.233018613	354.83	3.710369423	3.753055103	45.59	2	4.73	0.01	4.79	0.04	1.13
106	OC1=C2N=CC=CC2=CC=C1C(N1CCOCC1)C1=CC=C(F)C=C1	8.096551058	3.217168957	338.382	3.175035246	3.249492976	45.59	4	4.51	0.25	4.86	0.26	2.24	1	4.09	0	4.15	0	1.15
107	COC1=CC=C(C=C1)C(N1CCOCC1)C1=C(O)C2=C(C=CC=N2)C=C1	8.159234313	3.205574177	350.418	2.798931188	2.838418007	54.82	2	4.69	0.06	4.81	0.12	1.29
108	OC1=C2N=CC=CC2=C(Cl)C=C1C(N1CCOCC1)C1=NC=CC=C1	7.5456718	2.67333506	355.82	2.787783642	2.685161666	58.48	3	4.41	0.16	4.61	0.11	1.62
109	OC1=C2N=CC=CC2=C(Cl)C=C1C(N1CCOCC1)C1=CN=CC=C1	7.557999907	2.33589004	355.82	2.558478472	2.457836415	58.48	2	4.29	0.03	4.49	0.14	1.55
110	OC1=C2N=CC=CC2=C(Cl)C=C1C(N1CCOCC1)C1=CC=CS1	7.611722412	2.435908801	360.86	3.588784603	3.534098676	45.59	2	5.1	0.08	4.86	0.02	0.57
111	CN1CCN(CC1)C(C1=CN=CC=C1)C1=C(O)C2=C(C=CC=N2)C=C1	8.302379751	0.859470544	334.423	1.682430543	1.586530421	54.94	2	4.26	0.04	4.45	0.09	1.53
112	CN1CCN(CC1)C(C1=CC=NC=C1)C1=C(O)C2=C(C=CC=N2)C=C1	8.342659564	3.349788483	334.423	1.652058915	1.536599249	54.94	2	4.66	0.08	4.97	0.13	2.02	1	4.49	0	4.69	0	1.58
113	CN1CCN(CC1)C(C1=CC=CS1)C1=C(O)C2=C(C=CC=N2)C=C1	7.532246365	3.258548872	339.46	2.61068114	2.431336527	43.63	2	4.9	0.09	4.78	0	0.76
114	CN1CCN(CC1)C(C1=NC=CC=C1)C1=C(O)C2=C(C=CC=N2)C(Cl)=C1	7.774106617	2.739018771	368.87	2.433797484	2.516486695	52.49	2	4.8	0.05	4.86	0.02	1.15
115	CCN1CCN(CC1)C(C1=CN=CC=C1)C1=C(O)C2=C(C=CC=N2)C=C1	7.4967637	0.937408382	348.45	1.986654518	1.853775579	53.69	2	4.69	0.06	5.01	0.22	1.99	1	4.62	0	4.64	0	1.05
116	CCN1CCN(CC1)C(C1=CC=CS1)C1=C(O)C2=C(C=CC=N2)C=C1	7.558105148	3.291900015	353.48	2.931863725	2.737751055	43.63	2	5.04	0.02	4.85	0.06	0.64
117	CCN1CCN(CC1)C(C1=NC=CC=C1)C1=C(O)C2=C(C=CC=N2)C(Cl)=C1	7.894264106	2.736919187	382.89	2.648684623	2.768401336	53.69	2	4.55	0.05	4.62	0.1	1.16
118	CCN1CCN(CC1)C(C1=CN=CC=C1)C1=C(O)C2=C(C=CC=N2)C(Cl)=C1	7.930844443	2.676258251	382.89	2.41875813	2.509422854	53.69	2	4.67	0.03	4.65	0.13	0.92
119	OCCN1CCN(CC1)C(C1=CC=CC=C1)C1=C(O)C2=C(C=CC=N2)C=C1	7.583754012	3.285943325	363.461	1.909508352	1.696046664	63.86	3	4.69	0.03	4.88	0.12	1.53	1	4.75	0	4.98	0	1.7
120	OCCN1CCN(CC1)C(C1=CC=C(F)C=C1)C1=C(O)C2=C(C=CC=N2)C=C1	8.323174766	3.374077496	381.451	2.339349782	2.237551823	61.03	4	4.18	0.05	4.55	0.16	2.29	1	4.48	0	4.67	0	1.55
121	OC1=C2N=CC=CC2=CC=C1C(N1CCN(CC1)C1=NC=CC=C1)C1=NC=CC=C1	7.368018984	3.280779734	397.482	3.162271114	3.077358588	66.58	2	4.39	0.05	4.65	0.08	1.81
122	OC1=C2N=CC=CC2=CC=C1C(N1CCCCC1)C1=NC=CC=C1	7.626142153	3.231437138	319.408	2.2457061	1.983941236	53.28
123	OC1=C2N=CC=CC2=C(Cl)C=C1C(N1CCCCC1)C1=CN=CC=C1	7.123527654	2.329788777	353.85	2.797557455	2.741271794	53.28
